# Supplementary material for: Chemical Composition, Insecticidal, Persistence and Detoxification Enzyme Inhibition Activities of Essential Oil of Artemisia maritima against the Pulse Beetle
Source: Molecules. 2022 Feb 25;27(5):1547. doi: 10.3390/molecules27051547 (PMC8911588; doi:10.3390/molecules27051547)
Supplement: Supplementary file 1 [file molecules-27-01547-s001.zip]

Archive with 1 entries (1 files):
- molecules-1591772-supplementary.pdf
